# Supplementary material for: Dataset on tip vortex formation noise produced by wall-mounted finite airfoils with flat and rounded tip geometries
Source: Data Brief. 2019 Dec 31;28:105058. doi: 10.1016/j.dib.2019.105058 (PMC6953522; doi:10.1016/j.dib.2019.105058)
Supplement: Multimedia component 1 [file mmc1.xml]

<?xml version="1.0" encoding="utf-8" standalone="no"?>
<data>
  <datasets>
    <author>tingyi.zhang@student.unsw.edu.au;tingyi.zhang@unsw.edu.au</author>
    <type>1</type>
    <dataset>
      <name>Dataset on tip vortex formation noise produced by wall-mounted finite airfoils with flat and rounded tip geometries</name>
      <caption />
      <description>This dataset consists of measurements of tip vortex formation noise produced by finite-length airfoils with flat and rounded tips. These data were obtained using the specialist aeroacoustic test facilities and a 47-channel planar microphone array.  Over 1200 unique test cases with variations in airfoil profile shape, tip geometry, angle of attack and Reynolds number were measured during the experimental campaign. The dataset contains raw data and one-third-octave band tip noise spectra. </description>
      <filetype>
        <name />
      </filetype>
      <filesize />
      <source>0</source>
      <sourcename>Original Data</sourcename>
      <access>
        <type>1</type>
        <name>Data available in data repository</name>
        <reponame>Mendeley Data</reponame>
        <PersistentId>10.17632/6x59x7x3ny.2</PersistentId>
        <deeplinkurl>http://dx.doi.org/10.17632/6x59x7x3ny.2</deeplinkurl>
      </access>
    </dataset>
  </datasets>
</data>
